# Supplementary material for: Comparative Genetic Analyses of Human Rhinovirus C (HRV-C) Complete Genome from Malaysia
Source: Front Microbiol. 2016 Apr 29;7:543. doi: 10.3389/fmicb.2016.00543 (PMC4851184; doi:10.3389/fmicb.2016.00543)
Supplement: Supplementary file 1 [file Table1.XLS]

## Sheet: Sheet1
Supplementary Table 1. Primers used to amplify genomes of Malaysian isolates.
ID	Gene	Sequence 5'-3'	Position*	Isolate
5' R GSP 1 (12)	5' NCR	TCTGGTAGCTTCCACCACCAACC	1067	1515-MY-10
5' R GSP 2 (12)	5' NCR	AGCCTATCGGAGAACCCACATGC	832	1515-MY-10
6F	VP2	GCATGTGGGTTBTCCGATAGGCTTA	832	1515-MY-10
8R	VP2	GTCTTGCACCDGAGAATTCTGACTT	1585	1515-MY-10
8F (12)	VP2, VP3	GCTCATAAACTTGAGGACAAACAATTC	1383	1515-MY-10
11R	VP2, VP3	TGTBTCATCATDGGTGTGTCACG	2285	1515-MY-10
11F	VP3, VP1	CCATTGTDGTACCATGGAT	2086	1515-MY-10
12R	VP3, VP1	ATCATADCCATCATAGAACAT	2853	1515-MY-10
12F	VP1, 2A	CAAATCATGTTTGTACCACC	2680	1515-MY-10
14R	VP1, 2A	CAAATGCATTHCCTAATTGTGT	3595	1515-MY-10
14F	2A, 2B, 2C	AGACTGTGGTGGCAAGTT	3435	1515-MY-10
15R	2A, 2B, 2C	TTTHAGCCADTCAATGAATTT	3948	1515-MY-10
15F (12)	2B, 2C	TGGCTAAAAAAGTTTACTGA	3859	1515-MY-10
16R	2B, 2C	AGAGGACAACACTGTTTGTA	4691	1515-MY-10
16F	2C, 3A	AAGTATTTTGATGGATACAAC	4321	1515-MY-10
17R	2C, 3A	AAATTCGTGTTCTGGTCCTTG	5136	1515-MY-10
17F	2C, 3A,3B, 3C	ACTGCTATATTTCAGGGHTTGG	4813	1515-MY-10
18R	2C, 3A,3B, 3C	CTACCATTDCCHCCCACATGTA	5618	1515-MY-10
18F	3C, 3D	AAGTTTAGAGACATAAGAAG	5362	1515-MY-10
19R	3C, 3D	ATDGGTTCTGGGTTGATG	5951	1515-MY-10
19F	3C, 3D	AAACTACACCCTAGTGTHTTC	5737	1515-MY-10
20R	3C, 3D	CCATCATAATTGGTGTAATCAA	6383	1515-MY-10
20F	3D	ACTTACTTAAAGGATGAACT	6133	1515-MY-10
21R	3D	TCTTTAGTCCATCTGATTGA	6878	1515-MY-10
3' F GSP (12)	3' NCR	TGACTGGATCGGCCATAGGCTGTGA	6281	1515-MY-10
5' R GSP 1 (13)	5' NCR	TCTGGAAGCTTCCACCACCATCC	1067	1570-MY-10
5' R GSP 2 (13)	5' NCR	AGCCTATCGGAAAACCCACATGC	832	1570-MY-10
6F	VP2	GCATGTGGGTTBTCCGATAGGCTTA	832	1570-MY-10
8R	VP2	GTCTTGCACCDGAGAATTCTGACTT	1585	1570-MY-10
8F	VP2, VP3	GATTATTAATCTTAGAACTAATAATTC	1383	1570-MY-10
11R (13)	VP2, VP3	TGTBTCATCATDGGTGTGTC	2285	1570-MY-10
11F (13)	VP3, VP1	ACCTTGGATATCCTCTGGTT	2087	1570-MY-10
12R	VP3, VP1	ATCATADCCATCATAGAACAT	2853	1570-MY-10
12F (13)	VP1, 2A	CAGATAATGTATGTACCACCTGG	2680	1570-MY-10
14R (13)	VP1, 2A	CAAAGGCGTTHCCTAATTGTGT	3595	1570-MY-10
14F (13)	2A, 2B, 2C	GAGATTGCGGTGGTAAATTA	3434	1570-MY-10
15R	2A, 2B, 2C	TTTHAGCCADTCAATGAATTT	3948	1570-MY-10
15F (13)	2B, 2C	GGTGATTCATGGATTAAGAAATTTA	3850	1570-MY-10
16R	2B, 2C	AGAGGACAACACTGTTTGTA	4691	1570-MY-10
16F (13)	2C, 3A	CCAAAATATTTTGATGGTTACG	4318	1570-MY-10
17R (13)	2C, 3A	GAATTCATGTTGAGGACCCTG	5136	1570-MY-10
17F	2C, 3A,3B, 3C	ACTGCTATATTTCAGGGHTTGG	4813	1570-MY-10
18R	2C, 3A,3B, 3C	CTACCATTDCCHCCCACATGTA	5618	1570-MY-10
18F (13)	3C, 3D	CCAGAATGAGAAGTTCAGGGAC	5352	1570-MY-10
19R (13)	3C, 3D	ATDGGTTCTGGGTTGATGTC	5951	1570-MY-10
19F (13)	3C, 3D	AAATTACAGCCAAGTGCTTTC	5737	1570-MY-10
20R	3C, 3D	CCATCATAATTGGTGTAATCAA	6383	1570-MY-10
20F (13)	3D	CACATATTTGAAAGATGAACTC	6132	1570-MY-10
21R (17)	3D	TGGATCTTTAGTCCATCTGAT	6882	1570-MY-10
3' F GSP (13)	3' NCR	CTGACTGGTTCTGCGGTAGGTTGC	6280	1570-MY-10
5' R GSP 1 (17)	5' NCR	TCAGGTAGCTTCCACCACCATCC	1067	3430-MY-10
5' R GSP 2 (17)	5' NCR	AGCCTATCGGAGAACCCACATGC	832	3430-MY-10
6F	VP2	GCATGTGGGTTBTCCGATAGGCTTA	832	3430-MY-10
8R	VP2	GTCTTGCACCDGAGAATTCTGACTT	1585	3430-MY-10
8F (17)	VP2, VP3	ACTTATAAACTTAAGAACCAACAATTC	1383	3430-MY-10
11R	VP2, VP3	TGTBTCATCATDGGTGTGTCACG	2285	3430-MY-10
11F (17)	VP3, VP1	ATTCCATGGATTAGTTCCCATTAC	2083	3430-MY-10
12R	VP3, VP1	ATCATADCCATCATAGAACAT	2853	3430-MY-10
12F (17)	VP1, 2A	CAGATTATGTTTGTGCCCCC	2680	3430-MY-10
14R	VP1, 2A	CAAATGCATTHCCTAATTGTGT	3595	3430-MY-10
14F (17)	2A, 2B, 2C	GGTGATTGTGGTGGAAAGC	3433	3430-MY-10
15R	2A, 2B, 2C	TTTHAGCCADTCAATGAATTT	3948	3430-MY-10
15F (17)	2B, 2C	GATTCCTGGTTGAAAAAGTTTAC	3853	3430-MY-10
16R	2B, 2C	AGAGGACAACACTGTTTGTA	4691	3430-MY-10
16F (17)	2C, 3A	CCCAAAATACTTTGATGGTTA	4317	3430-MY-10
17R (17)	2C, 3A	AAACTCGTGGTCTGGACCTTG	5136	3430-MY-10
17F	2C, 3A,3B, 3C	ACTGCTATATTTCAGGGHTTGG	4813	3430-MY-10
18R	2C, 3A,3B, 3C	CTACCATTDCCHCCCACATGTA	5618	3430-MY-10
18F (17)	3C, 3D	AAATTTAGAGATATCAGGAG	5362	3430-MY-10
19R (17)	3C, 3D	ATGGGTTCTGGGTTTATG	5951	3430-MY-10
19F	3C, 3D	AAACTACACCCTAGTGTHTTC	5737	3430-MY-10
20R	3C, 3D	CCATCATAATTGGTGTAATCAA	6383	3430-MY-10
20F (17)	3D	ACATACTTGAAAGATGAATT	6133	3430-MY-10
21R (17)	3D	TGGATCTTTAGTCCATCTGAT	6882	3430-MY-10
3' F GSP (17)	3' NCR	CAGGCTCAGCAGTGGGGTGCAA	6284	3430-MY-10
5’ R GSP 1 (11)	5' NCR	TCTGGAAGCTTCCACCACCAGCC	1067	3805-MY-10
5’ R GSP 2 (11)	5' NCR	AGCCTATCGGAAAACCCACAGGC	832	3805-MY-10
6F	VP2	GCATGTGGGTTBTCCGATAGGCTTA	832	3805-MY-10
8R(11)	VP2	CCATGGCTCCGGAAAATTCAGACTT	1585	3805-MY-10
8F (12)	VP2, VP3	GCTCATAAACTTGAGGACAAACAATTC	1383	3805-MY-10
11R (11)	VP2, VP3	TGCTTCATCATGGGTGTGTCTCC	2285	3805-MY-10
11F	VP3, VP1	CCATTGTDGTACCATGGAT	2086	3805-MY-10
12R	VP3, VP1	ATCATADCCATCATAGAACAT	2853	3805-MY-10
12F (11)	VP1, 2A	CAGACAATGTATGTCCCACC	2680	3805-MY-10
14R	VP1, 2A	CAAATGCATTHCCTAATTGTGT	3595	3805-MY-10
14F (11)	2A, 2B, 2C	AGATTGTGGAGGGAAGTT	3435	3805-MY-10
15R	2A, 2B, 2C	TTTHAGCCADTCAATGAATTT	3948	3805-MY-10
15F	2B, 2C	TGGCTVAAGAAATTCACTGA	3859	3805-MY-10
16R	2B, 2C	AGAGGACAACACTGTTTGTA	4691	3805-MY-10
16F (11)	2C, 3A	CCCAAATACTTTGATGGATA	4318	3805-MY-10
17R (13)	2C, 3A	GAATTCATGTTGAGGACCCTG	5136	3805-MY-10
17F (11)	2C, 3A,3B, 3C	ACTGCCATCTTCCAAGGCTTAG	4813	3805-MY-10
18R (11)	2C, 3A,3B, 3C	CTTCCATTCCCACCAACGTGGA	5618	3805-MY-10
18F (11)	3C, 3D	AAATTCAGAGACATTAGAAG	5362	3805-MY-10
19R (11)	3C, 3D	CAAGGGCTCTGGGTTTATA	5952	3805-MY-10
19F (11)	3C, 3D	AAGTTACAACCCAGTGTCTTT	5737	3805-MY-10
20R	3C, 3D	CCATCATAATTGGTGTAATCAA	6383	3805-MY-10
20F	3D	ACTTACTTAAAGGATGAACT	6133	3805-MY-10
21R	3D	TCTTTAGTCCATCTGATTGA	6878	3805-MY-10
3' F GSP (11)	3' NCR	CAGGATCAGCTGTTGGTTGCAACCC	6284	3805-MY-10
5’ R GSP 1 (10)	5' NCR	TCAGGCAGTTTCCACCACCACCC	1067	7383-MY-10
5’ R GSP 2 (10)	5' NCR	GAGCCTATCGGAAAACCCACAAGC	833	7383-MY-10
6F	VP2	GCATGTGGGTTBTCCGATAGGCTTA	832	7383-MY-10
8R(20)	VP2	GCATTGGGCCAGAAAACTCTGATTT	1585	7383-MY-10
8F (10)	VP2, VP3	GCTTATAAATTTAAGGACAAACAACTC	1383	7383-MY-10
11R	VP2, VP3	TGTBTCATCATDGGTGTGTCACG	2285	7383-MY-10
11F (17)	VP3, VP1	ATTCCATGGATTAGTTCCCATTAC	2083	7383-MY-10
12R (10)	VP3, VP1	ATCATATCCATCATAGAACAT	2853	7383-MY-10
12F	VP1, 2A	CAAATCATGTTTGTACCACC	2680	7383-MY-10
14R (10)	VP1, 2A	CAAAAGCACTTCCCAGCTGTGT	3595	7383-MY-10
14F	2A, 2B, 2C	AGACTGTGGTGGCAAGTT	3435	7383-MY-10
15R	2A, 2B, 2C	TTTHAGCCADTCAATGAATTT	3948	7383-MY-10
15F (10)	2B, 2C	TGGCTGAAGAAGTTCACTGA	3859	7383-MY-10
16R	2B, 2C	AGAGGACAACACTGTTTGTA	4691	7383-MY-10
16F (10)	2C, 3A	CCCAAGTACTTTGATGGTTA	4318	7383-MY-10
17R (10)	2C, 3A	AAATTCATGTTCAGGACCTTG	5136	7383-MY-10
17F (10)	2C, 3A,3B, 3C	ACTGCTATATTCCAAGGTCTAG	4813	7383-MY-10
18R	2C, 3A,3B, 3C	CTACCATTDCCHCCCACATGTA	5618	7383-MY-10
18F (10)	3C, 3D	AAATTCAGAGACATAAGGAG	5362	7383-MY-10
19R (13)	3C, 3D	ATDGGTTCTGGGTTGATGTC	5951	7383-MY-10
19F (10)	3C, 3D	AAGTTGTACCCCAGTGTGTTC	5737	7383-MY-10
20R (10)	3C, 3D	CCGTCATAGTTTGTGTAGTCAA	6383	7383-MY-10
20F (10)	3D	ACCTACTTGAAAGATGAGCT	6133	7383-MY-10
21R	3D	TCTTTAGTCCATCTGATTGA	6878	7383-MY-10
3' F GSP (10)	3' NCR	TCACTGGTTCCGCCATAGGATGTGA	6281	7383-MY-10
5’ R GSP 1 (20)	5' NCR	CAGTCAGGTAATTTCCACCACCATCC	1067	8097-MY-11
5’ R GSP 2 (20)	5' NCR	AGCCTATCAGAGAATCCACAAGCTTCC	832	8097-MY-11
6F	VP2	GCATGTGGGTTBTCCGATAGGCTTA	832	8097-MY-11
8R(20)	VP2	GCATTGGGCCAGAAAACTCTGATTT	1585	8097-MY-11
8F (12)	VP2, VP3	GCTCATAAACTTGAGGACAAACAATTC	1383	8097-MY-11
11R	VP2, VP3	TGCTTAGTCATTGGAGTGTCACG	2285	8097-MY-11
11F	VP3, VP1	CCATTGTDGTACCATGGAT	2086	8097-MY-11
12R	VP3, VP1	ATCATADCCATCATAGAACAT	2853	8097-MY-11
12F (20)	VP1, 2A	CAGATCATGTATGTACCTCC	2680	8097-MY-11
14R (20)	VP1, 2A	CAAATGCATTACCAAGCTGCGT	3595	8097-MY-11
14F (20)	2A, 2B, 2C	TGGGGGAAAACTACTGTGCA	3441	8097-MY-11
15R (20)	2A, 2B, 2C	TTTAAGCCAATCAATGAACTT	3948	8097-MY-11
15F	2B, 2C	TGGCTVAAGAAATTCACTGA	3859	8097-MY-11
16R	2B, 2C	AGAGGACAACACTGTTTGTA	4691	8097-MY-11
16F (20)	2C, 3A	CCAAAGCACTTTGATGGATA	4318	8097-MY-11
17R (20)	2C, 3A	AAACTCATGTTCTGGCCCCTG	5136	8097-MY-11
17F (20)	2C, 3A,3B, 3C	CATGCAATCTTCCAAGGGTTGG	4813	8097-MY-11
18R (20)	2C, 3A,3B, 3C	CGTCCATTCCCACCAACATGAA	5618	8097-MY-11
18F (13)	3C, 3D	AAGTTCAGGGACATCAGAAG	5362	8097-MY-11
19R (20)	3C, 3D	AAAGCTTCTGTGTTGATC	5951	8097-MY-11
19F (20)	3C, 3D	AAATTGAGACCTAGTGCATTC	5737	8097-MY-11
20R (20)	3C, 3D	CCGTCATAGTTGGTGTAATCGA	6383	8097-MY-11
20F (20)	3D	ACATACCTTAAAGATGAGCT	6133	8097-MY-11
21R	3D	TCTTTAGTCCATCTGATTGA	6878	8097-MY-11
3' F GSP (20)	3' NCR	TAACTGGATCTGCTGTCGGCTGTGA	6281	8097-MY-11
5' R GSP 1 (14)	5' NCR	TCTGGTAGCTTCCACCACCAACC	1067	8713-MY-10
5' R GSP 2 (14)	5' NCR	AGCCTATCAGAAAACCCACATGC	832	8713-MY-10
6F	VP2	GCATGTGGGTTBTCCGATAGGCTTA	832	8713-MY-10
8R	VP2	GTCTTGCACCDGAGAATTCTGACTT	1585	8713-MY-10
8F (14)	VP2, VP3	GTTAATAAACCTACGTACTAATAATTC	1383	8713-MY-10
11R (14)	VP2, VP3	TGTTTCATCATAGGGCTGTCACG	2285	8713-MY-10
11F	VP3, VP1	CCATTGTDGTACCATGGAT	2086	8713-MY-10
12R	VP3, VP1	ATCATADCCATCATAGAACAT	2853	8713-MY-10
12F	VP1, 2A	CAAATCATGTTTGTACCACC	2680	8713-MY-10
14R (14)	VP1, 2A	AAATGCACTCCCCAATTGGGT	3595	8713-MY-10
14F (14)	2A, 2B, 2C	TGATTGTGGAGGTAAATTA	3435	8713-MY-10
15R	2A, 2B, 2C	TTTHAGCCADTCAATGAATTT	3948	8713-MY-10
15F (14)	2B, 2C	TGGTTACGGAAGTTCACTGA	3859	8713-MY-10
16R (14)	2B, 2C	AAGGGGCAGCATGACTTGTA	4691	8713-MY-10
16F (14)	2C, 3A	CCCAAGCATTTTGATGGGTA	4318	8713-MY-10
17R (14)	2C, 3A	AAACTCATGCTCTGGACCCTG	5136	8713-MY-10
17F (14)	2C, 3A,3B, 3C	GCCATTTTCCAGGGHTTAG	4816	8713-MY-10
18R (14)	2C, 3A,3B, 3C	CACCCTTCCATTGCCGCCAACA	5618	8713-MY-10
18F	3C, 3D	AAGTTTAGAGACATAAGAAG	5362	8713-MY-10
19R	3C, 3D	ATDGGTTCTGGGTTGATG	5951	8713-MY-10
19F (14)	3C, 3D	AAGCTGCAACCAAGCATCTTT	5737	8713-MY-10
20R	3C, 3D	CCATCATAATTGGTGTAATCAA	6383	8713-MY-10
20F (14)	3D	TCACATACTTGAAAGATGAATTG	6131	8713-MY-10
21R	3D	TCTTTAGTCCATCTGATTGA	6878	8713-MY-10
3' F GSP (14)	3' NCR	AACAGGCTCTGCAATAGGGTGTGAC	6282	8713-MY-10
* Position is according to reference sequence, HRV-C024 (accession number: EF582385)
GSP, gene specific primer; F, forward primer; R, reverse primer; NCR, non-coding region
